# Supplementary material for: Disentangling the age-related manner in the associations between gut microbiome and women’s health: a multi-cohort microbiome study
Source: Gut Microbes. 2023 Dec 7;15(2):2290320. doi: 10.1080/19490976.2023.2290320 (PMC10730178; doi:10.1080/19490976.2023.2290320)
Supplement: Supplemental Material [file KGMI_A_2290320_SM1963.zip]

Archive with 2 entries (2 files):
- Supplementary Figures (2).docx
- Supplementary Tables.xlsx
