# Supplementary material for: Disentangling the age-related manner in the associations between gut microbiome and women’s health: a multi-cohort microbiome study
Source: Gut Microbes. 2023 Dec 7;15(2):2290320. doi: 10.1080/19490976.2023.2290320 (PMC10730178; doi:10.1080/19490976.2023.2290320)
Supplement: Supplemental Material [file KGMI_A_2290320_SM1963.zip › Supplementary Tables.xlsx]

## Sheet: Tables Legends
Table Legends
Table S1. Characteristics of the study population in the Healthy Cohort (n=3625)
Table S2. The detailed information about the study name shown in Figure 1a
Table S3. Variations in each species explained by individual host factors
Table S4. Comparison of relative abundance of species across age groups
Table S5. Comparison of average mean decrease in Gini of age-specific species markers across age groups
Table S6. Characteristics of the study population in the Diseased Cohort (n=1172)
Table S7. Comparison of relative abundance of IBD species markers across age groups

## Sheet: Table S1
Table S1. Characteristics of the study population in the Healthy Cohort (n=3625)
Continent	Country	Sample number	Age (year; Mean ± SD)	BMI (kg m-2; Mean ± SD)	Westernization (Yes/No)	PMID
Africa	Madagascar	54	34.1±10.1	21.7±2.7	0/54	30661755
	Tanzania	13	33.5±23.1	-	0/13	28839072
Asia	China	194	49.2±14.3	22.9±6.4	194/0	25079328; 29018189; 32235826; 30077182
	India	78	33.5±18.0	22.0±5.0	75/3	30698687; 32267865
Europe	Denmark	116	47.7±11.7	28.3±3.9	116/0	30425247
	Estonia	69	0.9±0.9	-	69/0	27133167
	Finland	78	0.7±0.8	-	78/0	27133167
	Ireland	65	40.8±13.3	30.9±6.0	65/0	32632193
	Italy	18	66.1±7.3	23.8±4.0	18/0	30936548
	Luxembourg	26	20.2±24.6	25.2±5.6	26/0	30504906; 27723761
	Netherlands	926	39.6±15.3	24.3±4.3	926/0	27126040; 27984736
	Russia	117	0.7±0.7	-	117/0	27133167
	Sweden	226	18.3±26.1	26.0±4.2	226/0	23719380; 25974306; 26259788
	the UK	1311	25.8±24.4	25.4±5.3	1311/0	31534227; 28222161; 33432175
North America	Canada	23	27.6±12.9	22.9±2.6	23/0	30459201; 26359913
	the USA	311	31.2±18.8	25.5±7.8	311/0	26671671; 29311644; 28441964; 31142855; 30459201; 33432175
Abbreviations: BMI: body mass index; PMID: PubMed identifier

## Sheet: Table S2
Table S2. The detailed information about the study name shown in Figure 1a
Study name	PMID	Authors	Title	DOI
PasolliE_2019	30661755	Pasolli E, Asnicar F, Manara S, Zolfo M, Karcher N, Armanini F, Beghini F, Manghi P, Tett A, Ghensi P, Collado MC, Rice BL, DuLong C, Morgan XC, Golden CD, Quince C, Huttenhower C, Segata N	Extensive Unexplored Human Microbiome Diversity Revealed by Over 150,000 Genomes from Metagenomes Spanning Age, Geography, and Lifestyle	10.1016/j.cell.2019.01.001
ShaoY_2019	31534227	Shao Y, Forster SC, Tsaliki E, Vervier K, Strang A, Simpson N, Kumar N, Stares MD, Rodger A, Brocklehurst P, Field N, Lawley TD	Stunted microbiota and opportunistic pathogen colonization in caesarean-section birth	10.1038/s41586-019-1560-1
SankaranarayananK_2015	26671671	Sankaranarayanan K, Ozga AT, Warinner C, Tito RY, Obregon-Tito AJ, Xu J, Gaffney PM, Jervis LL, Cox D, Stephens L, Foster M, Tallbull G, Spicer P, Lewis CM	Gut Microbiome Diversity among Cheyenne and Arapaho Individuals from Western Oklahoma	10.1016/j.cub.2015.10.060
ThomasAM_2018b	30936548	Thomas AM, Manghi P, Asnicar F, Pasolli E, Armanini F, Zolfo M, Beghini F, Manara S, Karcher N, Pozzi C, Gandini S, Serrano D, Tarallo S, Francavilla A, Gallo G, Trompetto M, Ferrero G, Mizutani S, Shiroma H, Shiba S, Shibata T, Yachida S, Yamada T, Wirbel J, Schrotz-King P, Ulrich CM, Brenner H, Arumugam M, Bork P, Zeller G, Cordero F, Dias-Neto E, Setubal JC, Tett A, Pardini B, Rescigno M, Wald…	Metagenomic analysis of colorectal cancer datasets identifies cross-cohort microbial diagnostic signatures and a link with choline degradation	10.1038/s41591-019-0405-7
HMP_2019_ibdmdb	29311644	Schirmer M, Franzosa EA, Lloyd-Price J, McIver LJ, Schwager R, Poon TW, Ananthakrishnan AN, Andrews E, Barron G, Lake K, Prasad M, Sauk J, Stevens B, Wilson RG, Braun J, Denson LA, Kugathasan S, McGovern DPB, Vlamakis H, Xavier RJ, Huttenhower C	Dynamics of metatranscription in the inflammatory bowel disease gut microbiome	10.1038/s41564-017-0089-z
DhakanDB_2019	30698687	Dhakan DB, Maji A, Sharma AK, Saxena R, Pulikkan J, Grace T, Gomez A, Scaria J, Amato KR, Sharma VK	The unique composition of Indian gut microbiome, gene catalogue, and associated fecal metabolome deciphered using multi-omics approaches	10.1093/gigascience/giz004
LifeLinesDeep_2016	27126040	Zhernakova A, Kurilshikov A, Bonder MJ, Tigchelaar EF, Schirmer M, Vatanen T, Mujagic Z, Vila AV, Falony G, Vieira-Silva S, Wang J, Imhann F, Brandsma E, Jankipersadsing SA, Joossens M, Cenit MC, Deelen P, Swertz MA; LifeLines cohort study; Weersma RK, Feskens EJ, Netea MG, Gevers D, Jonkers D, Franke L, Aulchenko YS, Huttenhower C, Raes J, Hofker MH, Xavier RJ, Wijmenga C, Fu J	Population-based metagenomics analysis reveals markers for gut microbiome composition and diversity	10.1126/science.aad3369
NagySzakalD_2017	28441964	Nagy-Szakal D, Williams BL, Mishra N, Che X, Lee B, Bateman L, Klimas NG, Komaroff AL, Levine S, Montoya JG, Peterson DL, Ramanan D, Jain K, Eddy ML, Hornig M, Lipkin WI	Fecal metagenomic profiles in subgroups of patients with myalgic encephalomyelitis/chronic fatigue syndrome	10.1186/s40168-017-0261-y
VatanenT_2016	27133167	Vatanen T, Kostic AD, d'Hennezel E, Siljander H, Franzosa EA, Yassour M, Kolde R, Vlamakis H, Arthur TD, Hämäläinen AM, Peet A, Tillmann V, Uibo R, Mokurov S, Dorshakova N, Ilonen J, Virtanen SM, Szabo SJ, Porter JA, Lähdesmäki H, Huttenhower C, Gevers D, Cullen TW, Knip M; DIABIMMUNE Study Group; Xavier RJ	Variation in Microbiome LPS Immunogenicity Contributes to Autoimmunity in Humans	10.1016/j.cell.2016.04.007
SchirmerM_2016	27984736	Schirmer M, Smeekens SP, Vlamakis H, Jaeger M, Oosting M, Franzosa EA, Horst RT, Jansen T, Jacobs L, Bonder MJ, Kurilshikov A, Fu J, Joosten LAB, Zhernakova A, Huttenhower C, Wijmenga C, Netea MG, Xavier RJ	Linking the Human Gut Microbiome to Inflammatory Cytokine Production Capacity	10.1016/j.cell.2016.11.046
GuptaA_2019	30698687	Dhakan DB, Maji A, Sharma AK, Saxena R, Pulikkan J, Grace T, Gomez A, Scaria J, Amato KR, Sharma VK	The unique composition of Indian gut microbiome, gene catalogue, and associated fecal metabolome deciphered using multi-omics approaches	10.1093/gigascience/giz004
QinN_2014	25079328	Qin N, Yang F, Li A, Prifti E, Chen Y, Shao L, Guo J, Le Chatelier E, Yao J, Wu L, Zhou J, Ni S, Liu L, Pons N, Batto JM, Kennedy SP, Leonard P, Yuan C, Ding W, Chen Y, Hu X, Zheng B, Qian G, Xu W, Ehrlich SD, Zheng S, Li L	Alterations of the human gut microbiome in liver cirrhosis	10.1038/nature13568
HMP_2019_ibdmdb	31142855	Lloyd-Price J, Arze C, Ananthakrishnan AN, Schirmer M, Avila-Pacheco J, Poon TW, Andrews E, Ajami NJ, Bonham KS, Brislawn CJ, Casero D, Courtney H, Gonzalez A, Graeber TG, Hall AB, Lake K, Landers CJ, Mallick H, Plichta DR, Prasad M, Rahnavard G, Sauk J, Shungin D, Vázquez-Baeza Y, White RA 3rd; IBDMDB Investigators; Braun J, Denson LA, Jansson JK, Knight R, Kugathasan S, McGovern DPB, Petrosino …	Multi-omics of the gut microbial ecosystem in inflammatory bowel diseases	10.1038/s41586-019-1237-9
KaurK_2020	32267865	Kaur K, Khatri I, Akhtar A, Subramanian S, Ramya TNC	Metagenomics analysis reveals features unique to Indian distal gut microbiota	10.1371/journal.pone.0231197
ThomasAM_2018a	30936548	Thomas AM, Manghi P, Asnicar F, Pasolli E, Armanini F, Zolfo M, Beghini F, Manara S, Karcher N, Pozzi C, Gandini S, Serrano D, Tarallo S, Francavilla A, Gallo G, Trompetto M, Ferrero G, Mizutani S, Shiroma H, Shiba S, Shibata T, Yachida S, Yamada T, Wirbel J, Schrotz-King P, Ulrich CM, Brenner H, Arumugam M, Bork P, Zeller G, Cordero F, Dias-Neto E, Setubal JC, Tett A, Pardini B, Rescigno M, Wald…	Metagenomic analysis of colorectal cancer datasets identifies cross-cohort microbial diagnostic signatures and a link with choline degradation	10.1038/s41591-019-0405-7
WampachL_2018	30504906	Wampach L, Heintz-Buschart A, Fritz JV, Ramiro-Garcia J, Habier J, Herold M, Narayanasamy S, Kaysen A, Hogan AH, Bindl L, Bottu J, Halder R, Sjöqvist C, May P, Andersson AF, de Beaufort C, Wilmes P	Birth mode is associated with earliest strain-conferred gut microbiome functions and immunostimulatory potential	10.1038/s41467-018-07631-x
Heitz-BuschartA_2016	27723761	Heintz-Buschart A, May P, Laczny CC, Lebrun LA, Bellora C, Krishna A, Wampach L, Schneider JG, Hogan A, de Beaufort C, Wilmes P	Integrated multi-omics of the human gut microbiome in a case study of familial type 1 diabetes	10.1038/nmicrobiol.2016.180
HanniganGD_2017	30459201	Hannigan GD, Duhaime MB, Ruffin MT 4th, Koumpouras CC, Schloss PD	Diagnostic Potential and Interactive Dynamics of the Colorectal Cancer Virome	10.1128/mBio.02248-18
RaymondF_2016	26359913	Raymond F, Ouameur AA, Déraspe M, Iqbal N, Gingras H, Dridi B, Leprohon P, Plante PL, Giroux R, Bérubé È, Frenette J, Boudreau DK, Simard JL, Chabot I, Domingo MC, Trottier S, Boissinot M, Huletsky A, Roy PH, Ouellette M, Bergeron MG, Corbeil J	The initial state of the human gut microbiome determines its reshaping by antibiotics	10.1038/ismej.2015.148
KarlssonFH_2013	23719380	Karlsson FH, Tremaroli V, Nookaew I, Bergström G, Behre CJ, Fagerberg B, Nielsen J, Bäckhed F	Gut metagenome in European women with normal, impaired and diabetic glucose control	10.1038/nature12198
IjazUZ_2017	28222161	Ijaz UZ, Quince C, Hanske L, Loman N, Calus ST, Bertz M, Edwards CA, Gaya DR, Hansen R, McGrogan P, Russell RK, Gerasimidis K	The distinct features of microbial 'dysbiosis' of Crohn's disease do not occur to the same extent in their unaffected, genetically-linked kindred	10.1371/journal.pone.0172605
JieZ_2017	29018189	Jie Z, Xia H, Zhong SL, Feng Q, Li S, Liang S, Zhong H, Liu Z, Gao Y, Zhao H, Zhang D, Su Z, Fang Z, Lan Z, Li J, Xiao L, Li J, Li R, Li X, Li F, Ren H, Huang Y, Peng Y, Li G, Wen B, Dong B, Chen JY, Geng QS, Zhang ZW, Yang H, Wang J, Wang J, Zhang X, Madsen L, Brix S, Ning G, Xu X, Liu X, Hou Y, Jia H, He K, Kristiansen K	The gut microbiome in atherosclerotic cardiovascular disease	10.1038/s41467-017-00900-1
AsnicarF_2021	33432175	Asnicar F, Berry SE, Valdes AM, Nguyen LH, Piccinno G, Drew DA, Leeming E, Gibson R, Le Roy C, Khatib HA, Francis L, Mazidi M, Mompeo O, Valles-Colomer M, Tett A, Beghini F, Dubois L, Bazzani D, Thomas AM, Mirzayi C, Khleborodova A, Oh S, Hine R, Bonnett C, Capdevila J, Danzanvilliers S, Giordano F, Geistlinger L, Waldron L, Davies R, Hadjigeorgiou G, Wolf J, Ordovás JM, Gardner C, Franks PW, Cha…	Microbiome connections with host metabolism and habitual diet from 1,098 deeply phenotyped individuals	10.1038/s41591-020-01183-8
BackhedF_2015	25974306	Bäckhed F, Roswall J, Peng Y, Feng Q, Jia H, Kovatcheva-Datchary P, Li Y, Xia Y, Xie H, Zhong H, Khan MT, Zhang J, Li J, Xiao L, Al-Aama J, Zhang D, Lee YS, Kotowska D, Colding C, Tremaroli V, Yin Y, Bergman S, Xu X, Madsen L, Kristiansen K, Dahlgren J, Wang J	Dynamics and Stabilization of the Human Gut Microbiome during the First Year of Life	10.1016/j.chom.2015.04.004
HansenLBS_2018	30425247	Hansen LBS, Roager HM, Søndertoft NB, Gøbel RJ, Kristensen M, Vallès-Colomer M, Vieira-Silva S, Ibrügger S, Lind MV, Mærkedahl RB, Bahl MI, Madsen ML, Havelund J, Falony G, Tetens I, Nielsen T, Allin KH, Frandsen HL, Hartmann B, Holst JJ, Sparholt MH, Holck J, Blennow A, Moll JM, Meyer AS, Hoppe C, Poulsen JH, Carvalho V, Sagnelli D, Dalgaard MD, Christensen AF, Lydolph MC, Ross AB, Villas-Bôas S…	A low-gluten diet induces changes in the intestinal microbiome of healthy Danish adults	10.1038/s41467-018-07019-x
KeohaneDM_2020	32632193	Keohane DM, Ghosh TS, Jeffery IB, Molloy MG, O'Toole PW, Shanahan F	Microbiome and health implications for ethnic minorities after enforced lifestyle changes	10.1038/s41591-020-0963-8
Bengtsson-PalmeJ_2015	26259788	Bengtsson-Palme J, Angelin M, Huss M, Kjellqvist S, Kristiansson E, Palmgren H, Larsson DG, Johansson A	The Human Gut Microbiome as a Transporter of Antibiotic Resistance Genes between Continents. Antimicrob Agents Chemother	10.1128/AAC.00933-15
SmitsSA_2017	28839072	Smits SA, Leach J, Sonnenburg ED, Gonzalez CG, Lichtman JS, Reid G, Knight R, Manjurano A, Changalucha J, Elias JE, Dominguez-Bello MG, Sonnenburg JL	Seasonal cycling in the gut microbiome of the Hadza hunter-gatherers of Tanzania	10.1126/science.aan4834
ZhuF_2020	32235826	Zhu F, Ju Y, Wang W, Wang Q, Guo R, Ma Q, Sun Q, Fan Y, Xie Y, Yang Z, Jie Z, Zhao B, Xiao L, Yang L, Zhang T, Feng J, Guo L, He X, Chen Y, Chen C, Gao C, Xu X, Yang H, Wang J, Dang Y, Madsen L, Brix S, Kristiansen K, Jia H, Ma X	Metagenome-wide association of gut microbiome features for schizophrenia	10.1038/s41467-020-15457-9
YeZ_2018	30077182	Ye Z, Zhang N, Wu C, Zhang X, Wang Q, Huang X, Du L, Cao Q, Tang J, Zhou C, Hou S, He Y, Xu Q, Xiong X, Kijlstra A, Qin N, Yang P	A metagenomic study of the gut microbiome in Behcet's disease	10.1186/s40168-018-0520-6
Abbreviations: PMID: PubMed identifier; DOI: digital object identifier

## Sheet: Table S3
Table S3. Variations in each species explained by individual host factors
Species	R2 explained by age	R2 explained by continent	R2 explained by country	R2 explained by BMI	R2 explained by westernization	Sum	Category
Fusicatenibacter saccharivorans	0.22222	0.0236518	0.178248	0.00972941	0.0199737	0.453823	Age
Dorea longicatena	0.228118	0.00682985	0.17807	0.0138041	0#	0.426822	Age
Faecalibacterium prausnitzii	0.266264	0.0147447	0.143546	0	0	0.424555	Age
Coprococcus comes	0.175134	0.0318324	0.174762	0.0196405	0.0186083	0.419978	Age
Anaerobutyricum hallii	0.184704	0.017719	0.183653	0.0098882	0.00661795	0.402582	Age
[Clostridium] leptum	0.103477	0.0191759	0.0922448	0	0.00871524	0.223613	Age
[Ruminococcus] torques	0.109535	0.00754468	0.0968209	0.0082039	0	0.222105	Age
Alistipes putredinis	0.106	0.0238768	0.0790489	0	0.0124069	0.221333	Age
Staphylococcus epidermidis	0.113075	0.0137979	0.0858703	0	0	0.212743	Age
Ruminococcus bromii	0.115052	0	0.0578743	0	0	0.172926	Age
Anaeromassilibacillus sp. An250	0.0796706	0.0138249	0.0567355	0	0.0071973	0.157428	Age
Lawsonibacter asaccharolyticus	0.101067	0.00805661	0.0362266	0	0.00738124	0.152732	Age
Holdemania filiformis	0.0770204	0.0168132	0.0529906	0	0.00522878	0.152053	Age
Enterococcus faecalis	0.0735734	0.0125265	0.0500638	0	0	0.136164	Age
[Eubacterium] rectale	0.0571934	0.0040021	0.0392903	0.00605334	0.00355401	0.110093	Age
Intestinimonas butyriciproducens	0.0713901	0	0.0295534	0	0.00324647	0.10419	Age
Roseburia faecis	0.0583435	0	0.0377316	0	0	0.0960751	Age
Butyricimonas virosa	0.0635145	0	0.0287777	0	0	0.0922922	Age
Bilophila wadsworthia	0.0654531	0	0.0254107	0	0	0.0908639	Age
Butyricimonas synergistica	0.049508	0	0.0387886	0	0	0.0882966	Age
Ruminococcaceae bacterium D5	0.0477538	0	0.0343583	0	0	0.0821121	Age
Coprobacter secundus	0.0355552	0.00835501	0.0354855	0	0	0.0793958	Age
Roseburia sp. CAG:309	0.0517646	0.00682652	0.0198302	0	0	0.0784214	Age
Ruminococcus bicirculans	0.0295057	0.00755762	0.0247426	0.00531211	0.00758657	0.0747046	Age
Alistipes indistinctus	0.0562385	0	0.018089	0	0	0.0743275	Age
Barnesiella intestinihominis	0.0428496	0.00493773	0.0212315	0	0.00499981	0.0740187	Age
Lactobacillus rogosae	0.0508615	0	0.0214899	0	0	0.0723514	Age
Bifidobacterium breve	0.0435549	0	0.0261204	0	0	0.0696752	Age
Lachnospira eligens	0.0291324	0.00739341	0.0251225	0.00518178	0	0.0668301	Age
Firmicutes bacterium CAG:145	0.0420197	0.00581349	0.0175647	0	0	0.0653979	Age
Akkermansia muciniphila	0.0351654	0.0065107	0.0199023	0	0	0.0615784	Age
[Ruminococcus] lactaris	0.0346448	0	0.0266682	0	0	0.061313	Age
Firmicutes bacterium CAG:95	0.0379114	0	0.0202243	0	0	0.0581357	Age
Eisenbergiella massiliensis	0.0213413	0.00888371	0.0208282	0	0	0.0510533	Age
Coprobacter fastidiosus	0.0233981	0.00503869	0.0223499	0	0	0.0507867	Age
[Clostridium] spiroforme	0.0206297	0.0100911	0.0196458	0	0	0.0503666	Age
Adlercreutzia caecimuris	0.101578	0.0189714	0.311563	0	0	0.432112	Country
Enorma massiliensis	0.0471249	0.032031	0.34358	0	0	0.422736	Country
Collinsella intestinalis	0.0387569	0.0156144	0.305056	0	0	0.359427	Country
Anaerostipes hadrus	0.13439	0.025705	0.138868	0	0.019655	0.318618	Country
Dorea formicigenerans	0.108788	0.0084929	0.138538	0.0104821	0	0.266302	Country
Tractidigestivibacter scatoligenes	0.0399189	0.021383	0.197795	0	0	0.259097	Country
Bacteroides uniformis	0.0833405	0.0384516	0.0844858	0	0.0203153	0.226593	Country
Roseburia sp. CAG:471	0.0915835	0.0192571	0.111689	0	0	0.22253	Country
Blautia obeum	0.093043	0.0109056	0.0951483	0.00925534	0.00516638	0.213519	Country
Collinsella aerofaciens	0.0777707	0.0121981	0.097449	0	0.00552646	0.192944	Country
Escherichia coli	0.00589846	0.0444292	0.0901481	0	0.0409303	0.181406	Country
Phocaeicola vulgatus	0.029102	0.0332717	0.0831513	0	0.00923548	0.154761	Country
Coprococcus catus	0.0515529	0.0211488	0.0680808	0	0.00434339	0.145126	Country
Prevotella copri	0.014345	0.0379345	0.0570347	0	0.028964	0.138278	Country
Enterocloster citroniae	0.0380029	0.0203179	0.0763262	0	0	0.134647	Country
Agathobaculum butyriciproducens	0.0340862	0.0096901	0.0718415	0	0.00873502	0.124353	Country
Streptococcus mitis	0.0326476	0.0120605	0.0736375	0	0	0.118346	Country
Bifidobacterium adolescentis	0.0306278	0.0120868	0.0700561	0	0	0.112771	Country
Bacteroides stercoris	0.00927773	0.0394149	0.0561663	0	0.00335197	0.108211	Country
Turicimonas muris	0.0293073	0.0235078	0.054609	0	0	0.107424	Country
Enterocloster bolteae	0.00900388	0.034498	0.0613149	0	0	0.104817	Country
Methanobrevibacter smithii	0.0464904	0.0115617	0.046653	0	0	0.104705	Country
Hungatella hathewayi	0	0.0372994	0.062535	0	0	0.0998344	Country
Anaerotruncus colihominis	0.020862	0.0244945	0.050402	0	0.00329917	0.0990577	Country
Enterocloster asparagiformis	0.014462	0.0289538	0.0489126	0	0	0.0923285	Country
Parabacteroides distasonis	0.0155249	0.0144293	0.0456165	0.0111311	0.00449505	0.0911968	Country
Alistipes shahii	0.021786	0	0.0539499	0.0148154	0	0.0905513	Country
Enterocloster lavalensis	0.019444	0.0202959	0.0478107	0	0	0.0875506	Country
[Clostridium] symbiosum	0.0033482	0.0325239	0.0464029	0	0	0.082275	Country
Odoribacter splanchnicus	0	0	0.0472626	0.0275402	0	0.0748028	Country
Bacteroides thetaiotaomicron	0	0.0161767	0.0456787	0.0115054	0	0.0733608	Country
Eisenbergiella tayi	0.0219408	0.0151937	0.0314247	0	0	0.0685593	Country
Gordonibacter pamelaeae	0.0218353	0.00583782	0.0404895	0	0	0.0681626	Country
Slackia isoflavoniconvertens	0.00915999	0.00736161	0.0490042	0	0	0.0655258	Country
Dielma fastidiosa	0.01904	0.0142624	0.0321824	0	0	0.0654848	Country
Veillonella sp. T11011-6	0.0210882	0	0.041632	0	0	0.0627202	Country
Eubacterium sp. CAG:180	0.0219053	0.0054629	0.0299197	0	0.00477792	0.0620658	Country
Firmicutes bacterium CAG:170	0.0278778	0.00528917	0.0281631	0	0	0.06133	Country
Rothia mucilaginosa	0.00542453	0.00808188	0.0452236	0	0	0.05873	Country
Parabacteroides merdae	0.0123173	0.00718151	0.0336255	0	0.00388971	0.057014	Country
Veillonella infantium	0.00780482	0	0.0465682	0	0	0.054373	Country
# 0 indicated that FDRF-test > 0.05. Only species with cumulative R2 of host factors > 5% were shown. Abbreviation:BMI: body mass index.

## Sheet: Table S4
Table S4. Comparison of relative abundance of species across age groups
Species	FDR
Coprococcus comes	0
Anaerobutyricum hallii	0
Dorea longicatena	0
Blautia obeum	0
Agathobaculum butyriciproducens	0
Dorea formicigenerans	0
Adlercreutzia equolifaciens	0
Gemmiger formicilis	0
Coprococcus catus	0
Eubacterium ramulus	9.76553e-304
Staphylococcus epidermidis	3.07381e-303
Fusicatenibacter saccharivorans	5.06832e-293
[Eubacterium] rectale	1.05354e-283
Firmicutes bacterium CAG:83	7.29848e-283
Faecalibacterium prausnitzii	5.03448e-279
Alistipes putredinis	3.69157e-278
[Ruminococcus] torques	8.22918e-268
Oscillibacter sp. 57 20	1.04413e-266
Oscillibacter sp. CAG:241	2.95882e-263
Roseburia hominis	2.679e-259
Alistipes shahii	1.77059e-256
Roseburia inulinivorans	9.41688e-256
Odoribacter splanchnicus	3.64959e-248
Lawsonibacter asaccharolyticus	5.99804e-247
Enterococcus faecalis	9.34621e-245
Barnesiella intestinihominis	9.43271e-239
Anaerostipes hadrus	3.59917e-237
Ruthenibacterium lactatiformans	1.10127e-229
Alistipes finegoldii	9.25296e-229
Lachnospira eligens	4.85515e-228
[Clostridium] leptum	4.96332e-222
Roseburia faecis	2.96064e-218
Ruminococcus bicirculans	2.03115e-217
Ruminococcus bromii	5.07137e-211
Roseburia sp. CAG:471	6.98414e-203
[Eubacterium] siraeum	3.41833e-200
Firmicutes bacterium CAG:110	1.57872e-195
Eubacterium ventriosum	6.368e-191
Bifidobacterium breve	4.00362e-183
Blautia wexlerae	9.39802e-164
Collinsella aerofaciens	8.30717e-157
Roseburia intestinalis	7.52941e-153
Anaeromassilibacillus sp. An250	2.41157e-149
Alistipes indistinctus	8.79987e-148
[Ruminococcus] lactaris	1.11285e-137
Coprococcus eutactus	3.96974e-137
Adlercreutzia caecimuris	2.75365e-136
Lachnospira pectinoschiza	6.35488e-134
Bacteroides thetaiotaomicron	1.0772e-132
Butyricimonas virosa	4.79591e-132
Bilophila wadsworthia	3.38957e-130
Eubacterium sp. CAG:38	5.23566e-130
Bifidobacterium adolescentis	6.49217e-127
Bacteroides xylanisolvens	1.87622e-126
Methanobrevibacter smithii	1.27638e-124
Parasutterella excrementihominis	4.91597e-120
Parabacteroides merdae	7.45121e-118
Streptococcus mitis	8.2343e-118
Akkermansia muciniphila	8.78669e-118
Firmicutes bacterium CAG:94	1.52925e-117
Bacteroides cellulosilyticus	1.58e-115
Slackia isoflavoniconvertens	2.13814e-113
Firmicutes bacterium CAG:95	1.36968e-112
Bacteroides caccae	3.67762e-112
Turicibacter sanguinis	2.74131e-111
Parabacteroides distasonis	1.41765e-109
Bacteroides uniformis	2.65472e-107
Enorma massiliensis	6.64928e-107
Gordonibacter pamelaeae	5.71526e-106
Clostridium sp. CAG:58	5.09162e-103
Alistipes inops	1.1978e-101
Lactobacillus rogosae	7.14676e-101
Holdemania filiformis	2.99839e-98
Clostridium sp. CAG:167	3.92441e-96
Coprobacter fastidiosus	1.12832e-94
Bacteroides ovatus	3.71239e-94
Intestinimonas butyriciproducens	7.82577e-91
Firmicutes bacterium CAG:170	1.73929e-86
Holdemanella biformis	2.31284e-84
Clostridium disporicum	1.48844e-79
Bacteroides stercoris	1.63727e-79
Roseburia sp. CAG:309	8.27537e-79
Phocaeicola massiliensis	5.05666e-77
Butyricimonas synergistica	2.33059e-76
Tractidigestivibacter scatoligenes	7.09213e-76
Collinsella intestinalis	1.26183e-74
Streptococcus thermophilus	8.36994e-74
Phascolarctobacterium faecium	3.15607e-73
Roseburia sp. CAG:182	3.85822e-71
Prevotella copri	3.89721e-70
Proteobacteria bacterium CAG:139	5.50469e-69
Phocaeicola dorei	1.3034e-68
Phocaeicola vulgatus	6.10658e-68
Intestinibacter bartlettii	9.10207e-67
Paraprevotella xylaniphila	9.22116e-67
Eubacterium sp. CAG:274	5.39068e-66
Ruminococcus callidus	1.83291e-65
Ruminococcaceae bacterium D5	5.46153e-65
Firmicutes bacterium CAG:145	7.37534e-65
Dialister invisus	5.31063e-64
Eubacterium sp. CAG:251	1.96786e-61
Bacteroides intestinalis	2.21208e-61
Flavonifractor plautii	5.49596e-60
Desulfovibrio piger	1.85286e-58
Eubacterium sp. CAG:180	1.30511e-57
Bacteroides sp. CAG:144	2.83684e-56
Coprobacter secundus	1.43005e-54
Monoglobus pectinilyticus	3.72416e-50
Bacteroides galacturonicus	2.31537e-48
Bacteroides salyersiae	2.68395e-48
Turicimonas muris	1.32527e-46
Bacteroides eggerthii	1.78984e-46
Faecalitalea cylindroides	4.0098e-46
Eisenbergiella tayi	7.03566e-46
Firmicutes bacterium CAG:238	1.1464e-44
Bacteroides finegoldii	3.72027e-44
Clostridium sp. CAG:253	3.32553e-43
Enterocloster citroniae	9.27679e-42
Bacteroides clarus	1.3376e-40
Blautia hydrogenotrophica	1.09812e-39
Klebsiella pneumoniae	3.98211e-39
Parabacteroides goldsteinii	5.57391e-39
Butyrivibrio crossotus	7.58857e-37
[Clostridium] spiroforme	2.39925e-36
Enterocloster bolteae	2.73571e-36
Veillonella sp. T11011-6	1.05016e-35
Phascolarctobacterium succinatutens	2.41836e-35
Phocaeicola plebeius	3.26576e-34
Dielma fastidiosa	3.59434e-34
Veillonella infantium	5.66137e-34
Veillonella parvula	1.6727e-32
Erysipelatoclostridium ramosum	1.54913e-31
Anaerotruncus colihominis	1.03041e-30
Lacrimispora saccharolytica	2.66634e-29
Eisenbergiella massiliensis	1.66994e-28
Bifidobacterium animalis	2.89138e-28
Streptococcus vestibularis	3.16509e-27
Escherichia coli	1.4088e-25
[Clostridium] symbiosum	1.87524e-25
Enterocloster lavalensis	2.16659e-25
Parabacteroides johnsonii	3.45107e-25
Rothia mucilaginosa	6.35003e-25
Veillonella dispar	6.87174e-25
Bifidobacterium dentium	8.97835e-25
Catenibacterium mitsuokai	1.02163e-24
Hungatella hathewayi	3.88171e-23
Streptococcus salivarius	3.92618e-23
Haemophilus parainfluenzae	6.3661e-22
Lactococcus lactis	8.85256e-22
Klebsiella variicola	1.93427e-20
Bifidobacterium catenulatum	3.24295e-20
Blautia sp. CAG:257	1.36006e-19
Enterocloster asparagiformis	2.81331e-19
Streptococcus infantis	1.11995e-17
Bifidobacterium bifidum	5.10635e-16
Bacteroides faecis	9.40047e-16
[Ruminococcus] gnavus	1.98895e-13
Eggerthella lenta	2.72738e-13
Streptococcus parasanguinis	1.5766e-12
Veillonella atypica	3.77268e-10
Enterocloster clostridioformis	7.98408e-09
Clostridium bolteae CAG:59	9.86761e-09
Bacteroides fragilis	8.26305e-07
Haemophilus sp. HMSC71H05	1.30085e-06
Sellimonas intestinalis	5.33793e-05
Bifidobacterium pseudocatenulatum	7.8986e-05
Coprobacillus cateniformis	0.000100232
Bifidobacterium longum	0.27689
[Clostridium] innocuum	0.400251
Kruskal-Wallis rank sum test was performed for comparisons across age groups. The FDR was calculated using the Benjamini-Hochberg procedure. Abbreviation: FDR: false discovery rate.

## Sheet: Table S5
Table S5. Comparison of average mean decrease in Gini of age-specific species markers across age groups
Species	Average mean decrease in Gini (infant)	Average mean decrease in Gini (child & adolescent)	Average mean decrease in Gini (young)	Average mean decrease in Gini (middle-aged)	Average mean decrease in Gini (elderly)	P value	FDR
Blautia obeum	15.1658	0.298219	3.99279	5.97741	1.45731	2.16281e-204	7.75102e-203
Dorea formicigenerans	14.2451	0.303438	3.3795	9.26042	1.32164	2.31374e-204	7.75102e-203
Coprococcus comes	18.4653	0.330247	4.92456	7.82343	1.81875	3.76082e-204	8.39917e-203
Fusicatenibacter saccharivorans	12.5322	0.448213	4.11693	7.86292	1.29756	1.58905e-203	2.66166e-202
Anaerobutyricum hallii	11.4592	0.343649	3.77329	7.29662	1.49818	4.12491e-203	5.52738e-202
[Ruminococcus] torques	11.1908	0.264291	4.15448	6.97269	1.07943	3.91646e-201	4.37339e-200
Dorea longicatena	20.1425	0.345135	6.85381	8.68191	1.16738	1.30387e-200	1.24799e-199
[Clostridium] leptum	7.09099	0.238206	2.2926	2.77908	0.799792	3.36539e-198	2.81851e-197
Coprococcus catus	8.71177	0.826135	3.22337	5.86637	1.90565	5.16959e-196	3.84847e-195
[Eubacterium] rectale	6.94485	0.41893	4.91618	3.35708	1.14885	7.10045e-195	4.7573e-194
Faecalibacterium prausnitzii	15.4963	0.984734	7.49525	9.11599	1.55987	7.39396e-194	4.50359e-193
Anaerostipes hadrus	6.31044	0.714297	2.69118	5.37277	1.34727	4.45253e-192	2.48599e-191
Lawsonibacter asaccharolyticus	6.6885	0.171773	2.1204	5.09823	1.66112	1.45363e-191	7.49177e-191
Blautia wexlerae	0.784412	0.432024	2.19349	2.89532	0.980881	5.43686e-191	2.60193e-190
Bifidobacterium breve	2.06019	0.219137	0.783432	1.12547	0.111349	9.24461e-191	4.12926e-190
Eubacterium ramulus	2.26463	0.420988	5.1487	2.8638	0.920076	1.97317e-190	8.26265e-190
Turicibacter sanguinis	0.485879	0.183031	4.22321	2.057	0.581459	7.1108e-190	2.80249e-189
Alistipes putredinis	11.5909	0.62643	4.49741	4.50828	0.958808	9.11636e-190	3.39331e-189
Roseburia hominis	1.06937	0.269213	2.42192	2.88841	1.00436	7.04909e-188	2.48573e-187
Agathobaculum butyriciproducens	4.66791	0.475513	2.73125	4.46297	1.41012	9.57253e-187	3.2068e-186
Anaeromassilibacillus sp. An250	2.95028	0.222608	1.45432	1.67983	0.646605	1.75239e-186	5.59097e-186
Bifidobacterium adolescentis	0.87245	0.314071	3.50706	2.70165	1.03497	2.71181e-186	8.25868e-186
[Ruminococcus] lactaris	0.436	0.254437	1.92091	3.14005	0.628535	5.6583e-186	1.64829e-185
Bacteroides thetaiotaomicron	0.626313	0.324017	2.78329	2.38414	1.3219	2.15987e-185	6.02963e-185
Akkermansia muciniphila	0.438787	0.266276	1.68109	1.96322	1.18526	3.06592e-185	8.21666e-185
Bifidobacterium longum	0.674867	0.504881	1.9591	2.48478	0.882958	6.42174e-183	1.65483e-182
Parabacteroides distasonis	0.805869	0.345291	2.69983	2.72367	0.783846	9.257e-183	2.29711e-182
Enorma massiliensis	0.254285	0.484928	3.84421	2.54827	0.864947	1.47157e-181	3.52127e-181
Roseburia inulinivorans	2.26702	0.560942	2.37083	3.20578	0.851037	1.71924e-181	3.97205e-181
Oscillibacter sp. CAG:241	1.91746	0.182999	2.02755	2.72944	0.995488	5.68679e-179	1.27005e-178
Odoribacter splanchnicus	2.51507	0.322964	3.96504	3.33633	0.889878	2.21237e-178	4.78157e-178
Gemmiger formicilis	2.43141	0.276677	2.971	3.35097	0.95972	2.97161e-178	6.22182e-178
Oscillibacter sp. 57 20	4.74475	0.219408	3.35098	3.45718	0.692389	5.39775e-178	1.09591e-177
Streptococcus parasanguinis	0.367	0.472726	1.87469	1.97758	0.720162	3.76796e-177	7.42509e-177
Bacteroides ovatus	0.772441	0.514473	1.98885	2.53444	0.883765	1.1958e-176	2.2891e-176
Phocaeicola vulgatus	0.950592	0.590791	3.14103	2.65703	1.03142	1.4524e-176	2.70308e-176
Collinsella intestinalis	0.366386	0.318606	3.18903	2.96281	0.758648	3.40404e-176	6.16408e-176
Adlercreutzia equolifaciens	1.3111	0.682723	2.48947	3.26787	0.987114	5.334e-176	9.40468e-176
Firmicutes bacterium CAG:83	4.05716	0.206373	2.93946	3.2298	0.777303	1.54637e-175	2.65659e-175
Holdemania filiformis	1.52798	0.216972	1.13838	2.1603	0.379108	2.38462e-175	3.90575e-175
Roseburia intestinalis	0.697124	0.470325	2.02974	2.48783	0.796758	2.39009e-175	3.90575e-175
Roseburia faecis	4.01986	0.332702	2.69261	2.96555	1.28364	3.80999e-174	6.07784e-174
Rothia mucilaginosa	0.0870924	0.578958	0.649974	1.19366	0.263613	7.52541e-174	1.17256e-173
Firmicutes bacterium CAG:110	0.581825	0.520334	1.57208	2.49545	0.900796	1.93834e-173	2.95157e-173
Lachnospira eligens	2.78268	0.296667	2.57178	3.32317	1.07189	2.28965e-172	3.40903e-172
Ruminococcus bicirculans	1.47231	0.264357	2.33352	2.62776	1.16416	3.25106e-170	4.73524e-170
Bacteroides uniformis	2.26328	0.452634	2.87864	3.50906	1.52593	2.09145e-169	2.98142e-169
Alistipes shahii	2.10321	0.312414	2.36903	2.64347	0.919665	3.85474e-168	5.38057e-168
Bacteroides stercoris	0.555382	0.466597	1.3651	2.03452	0.646868	2.94859e-167	4.03175e-167
Collinsella aerofaciens	2.60635	0.334369	3.89088	2.97491	1.59716	9.56626e-167	1.28188e-166
Streptococcus mitis	0.208832	1.03942	0.569923	0.985398	0.202556	3.23522e-166	4.25019e-166
Ruthenibacterium lactatiformans	3.00457	0.375513	2.28995	2.70881	1.32685	9.89824e-166	1.27535e-165
Eggerthella lenta	0.795308	0.704398	1.41948	1.81617	0.575629	6.16988e-163	7.79966e-163
Ruminococcus bromii	2.28954	0.678974	2.13522	4.35948	1.55777	1.95257e-162	2.42263e-162
Escherichia coli	0.524711	0.449909	1.77334	1.95484	0.558004	3.33568e-162	4.06346e-162
Gordonibacter pamelaeae	0.584287	2.13306	1.84555	2.07689	0.812299	3.75504e-159	4.49264e-159
Streptococcus salivarius	0.84671	0.898779	2.08552	2.24766	0.815737	2.12698e-155	2.50014e-155
Flavonifractor plautii	0.736789	0.847117	1.97364	2.18618	0.830183	5.69658e-155	6.58053e-155
Roseburia sp. CAG:471	2.74943	1.10793	2.95547	2.05098	0.851568	2.63786e-154	2.99554e-154
Barnesiella intestinihominis	3.00461	0.753451	2.64287	2.36472	0.915237	5.69299e-154	6.35717e-154
Enterocloster bolteae	0.628846	1.38517	1.00438	1.26767	0.340875	2.61089e-150	2.8677e-150
Alistipes indistinctus	0.6094	0.676716	1.31742	2.1864	1.30801	3.80656e-142	4.11354e-142
[Clostridium] symbiosum	0.51745	0.484361	0.70887	0.773729	0.247944	8.87629e-134	9.43986e-134
Adlercreutzia caecimuris	0.656095	1.42573	2.02581	1.48845	0.737744	2.88597e-128	3.02125e-128
Enterococcus faecalis	0.475091	0.595882	0.931582	0.438277	0.0855796	2.50718e-125	2.58433e-125
Hungatella hathewayi	0.636547	0.744425	0.666224	0.973651	0.221197	1.47429e-123	1.49662e-123
Staphylococcus epidermidis	0.433032	0.602356	0.819637	0.906209	0.0758082	2.48906e-123	2.48906e-123
Kruskal-Wallis rank sum test was performed for comparisons across age groups. The FDR was calculated using the Benjamini-Hochberg procedure. Abbreviation: FDR: false discovery rate.

## Sheet: Table S6
Table S6. Characteristics of the study population in the Diseased Cohort (n=1172)
Disease	Country	Sample number	Age (year; Mean ± SD)	BMI (kg m-2; Mean ± SD)	Westernization (Yes/No)	PMID
ACVD	China	53	65.3±9.1	24.0±3.6	53/0	29018189
ACVD Control	China	141	55.7±9.8	23.7±7.2	141/0	29018189; 25079328; 30077182; 32235826
IBD	the USA	537	30.0±16.5	24.2±8.5	537/0	29311644; 31142855
IBD Control	the USA	311	31.2±18.8	25.5±7.8	311/0	33432175; 30459201; 29311644; 31142855; 28441964; 26671671
IGT	Sweden	46	70.1±0.7	26.5±3.8	46/0	23719380
IGT Control	Sweden	39	69.9±0.8	26.0±4.2	39/0	23719380
T2D	Sweden	45	70.0±0.9	28.3±5.0	45/0	23719380
T2D Control	Sweden	39	69.9±0.8	26.0±4.2	39/0	23719380
Abbreviations: ACVD: atherosclerotic cardiovascular disease; IBD: inflammatory bowel disease; IGT: impaired glucose tolerance; T2D:type 2 diabetes; PMID: PubMed identifier

## Sheet: Table S7
Table S7. Comparison of relative abundance of IBD species markers across age groups of IBD patients
IBD species marker	FDR
Bacteroides cellulosilyticus	3.23787e-29
Lawsonibacter asaccharolyticus	1.41452e-28
Bacteroides thetaiotaomicron	2.09324e-27
Faecalibacterium prausnitzii	8.67641e-21
Bifidobacterium longum	6.61251e-12
Bacteroides ovatus	2.1423e-10
Streptococcus salivarius	4.02735e-09
Escherichia coli	1.16464e-07
Ruthenibacterium lactatiformans	1.22418e-07
Streptococcus parasanguinis	2.631e-07
Firmicutes bacterium CAG:94	1.3143e-06
Flavonifractor plautii	1.3143e-06
Bilophila wadsworthia	9.24322e-06
Anaerotruncus colihominis	4.84707e-05
[Clostridium] symbiosum	0.000405751
Dialister invisus	0.000405751
Ruminococcus bromii	0.000558842
Adlercreutzia equolifaciens	0.00830764
Bacteroides xylanisolvens	0.0177452
Gemmiger formicilis	0.0443584
Gordonibacter pamelaeae	0.0724228
Alistipes putredinis	0.211601
Streptococcus thermophilus	0.387748
Alistipes finegoldii	0.732379
Kruskal-Wallis rank sum test was performed for comparisons across age groups. The FDR was calculated using the Benjamini-Hochberg procedure. Abbreviation: IBD: inflammatory bowel disease; FDR: false discovery rate.
